# Supplementary material for: An rpoB Sequence Type Network as a Framework for the Evolutionary Investigation of Clostridium perfringens
Source: Microorganisms. 2025 Dec 4;13(12):2768. doi: 10.3390/microorganisms13122768 (PMC12736292; doi:10.3390/microorganisms13122768)
Supplement: Supplementary file 1 [file microorganisms-13-02768-s001.zip › Supplementary tables.xlsx]

## Sheet: Table S1
Supplementary Table S1. Primer sets used in this study.
Avian co-infection detection primers
Primer	Sequence (5' to 3')	Amplicon size (bp)	Usage	Reference
ILT_F	CTA CGT GCT GGG CTC TAA TCC	588	PCR (Infectious Laryngotracheitis Virus)	Gowthaman et al., 2014.
ILT_R	AAACTC TCG GGT GGC TAC TCG
IB_F	GTC GCC TTA CAT TAC AGC AAT G	285	PCR (Infectious Bronchitis Virus)	This study
IB_R	CCT CTA ACT TTA AGT GTC AGT G
ALV_F	GAC AGC GGY AGR CAC AAT	352	PCR (Avian Leukosis Virus)	Hauptli et al., 1997
ALV_R	CYC ACA AAT RAG GAA AAT
IBDV_F	CCC AGA GTC TAC ACC ATA	360	PCR (Infectious Bursal Disease Virus)	Lin et al., 1993
IBDV_R	TCC TGT TGC CAC TCT TTT C
CAV_F	CTA AGA TCT GCA ACT GCG GA	419	PCR (Chicken Anemia Virus)	VL van Santen et al., 2001.
CAV_R	CCT TGG AAG CGG ATA GTC AT
FadV_H1_F	TGG GAC ATG GGG GCG ACC TA	1219	PCR (Fowl Adenovirus)	Raue et al., 1998.
FadV_H2_R	AAG GGA TTG ACG TTG TCC A
FadV_H3_F	AAC GTC AAC CCC TTC AAC CAC C	1319
FadV_H4_R	TTG CCT GTG GCG AAA GGC G
PV_F	ACG ACC TAT GCG TCT TC	419	PCR (Pox Virus)	Fallavena et al., 2002.
PV_R	ACG CTT GAT ATC TGG ATG
Major toxin primers
Primer	Primer sequence (5’-3’)	Amplified product (bp)	Reference
cpa/plc (alpha toxin)	GTT GAT AGC GCA GGA CAT GTT AAG	402	Yoo et al., 1997.
	CAT GTA GTC ATC TGT TCC AGC ATC
cpb (beta toxin)	ACT ATA CAG ACA GAT CAT TCA ACC	236
	TTA GGA GCA GTT AGA ACT ACA GAC
etx (epsilon toxin)	ACT GCA ACT ACT ACT CAT ACT GTG	541
	CTG GTG CCT TAA TAG AAA GAC TCC
iap (iota toxin)	GCG ATG AAA AGC CTA CAC CAC TAC	317
	GGT ATA TCC TCC ACG CAT ATA GTC
CPE (Enterotoxin)	ACT TAG AGT ATC TAT AAA CTT GAT ACT C	599	Kim et al., 2006.
	TAA ATT GTT ACT AAG CAT ATT ATA ATT AAC ATC
netB (netB toxin)	GCT GGT GCT GGA ATA AAT GC	384	Keyburn et al., 2006.
	TCG CCA TTG AGT AGT TTC CC
cpb2 (beta 2 toxin)	AGA TTT TAA ATA TGA TCC TAA CC	567	Garmory et al., 2000.
	CAA TAC CCT TCA CCA AAT ACT C
becA	CAA TGG GGC GAA GAA AAT TA	324	Yonogi et al., 2014.
	AAC CAT GAT CAA TTA AAA CCT CA
becB	TGC AAA TGA CCC TTA CAC TGA	195
	AGA TTG GAG CAG AGC CAG AA
pfoA	CAA GTA TTG CAA TGG CTT TAT GTC TG	866	Deguchi et al., 2009.
	CTT TAT AAG AGC TTT GAA AGC AGC TTG
colA	ATT AGA AAG TTT ATG TAC AAT AGG TG	816
	AAG ACA TTC TAT TAT TTC TAT CGT AAG C
tpeL	ATA TAG AGT CAA GCA GTG GAG	466	Keyburn et al., 2010.
	GGA ATA CCA CTT GAT ATA CCT G
nanH (sialidase)	CTT TTC CTT CTT CCC ATT CTC C	489	This study
	AAG CCA TAA ACC AGA ACC AC
nanI (sialidase)	ACA GCA GTT AGA AGA AGT GAA G	178
	ATC CAG CAT TCC AAA AGC C
nanJ (sialidase)	TCA CAG TGC AGA TGT TAC TTT C	527
	CTT TTC CTT CTT CCC ATT CTC C
nagH (hyaluronidase)	ATT CGC ACC TAA AGA TGA TCC	484
	TTC TCC CCA AAT TCT ACC TCC
nagI (hyaluronidase)	GCT CAA ACG CAA ATA TAC ATC C	559
	GTC TTT CCA ATA ACT TTC GCT C
nagJ (hyaluronidase)	CAC CAG CTT CCT TTG CTT C	612
	GCA CTC TAA CCT TTC CAT CTT C
nagK (hyaluronidase)	GAT GAG GCA ACA AAA AAC AGA C	698
	GCA AGC ACA CCA AAT TGA C
nagL (hyaluronidase)	CAT AAG CCT TCC AAA AGC AAC	611
	CAT AGA TTT CAA CCC AGC ATC C
rpoB sequence typing (RSTing) primers
Primer	Primer sequence (5’-3’)	Amplified product (bp)	Reference
Forward 1*	TGA CAA CGG GTA TTG CCT ATG A	3914	This study
Forward 2	TTA TCT ATG TAA GAA TAG ATA AAA CAA G	3184
Forward 3	AGA TTT AAA TAT CAG AGA A	2658
Forward 4	GGA CCA GGA GGT CTT TCA AGA GAA AGA GCT GG	2192
Forward 5	TAG TTG GTA CTG GAA TAG AAT	1690
Forward 6	GAA AGA TTA TTA AGA GCT AT	1109
Forward 7	GAT TGC TTA GAA AAA GCA GGA TAC AAT	677
Reverse*	GGA ACA CTT TAT ATC CTA GTT AAA TC
MLST typing primers
Primer	Primer sequence (5’-3’)	Amplified product (bp)	Reference
nadA_F	ATT AGC ACA TTA TTA TCA AAT TCC TG	821	Deguchi et al., 2009.
nadA_R	TTA TAT GCC TTT AAT CTT AAA TCC TC
colA_F	ATT AGA AAG TTT ATG TAC AAT AGG TG	816
colA_R	AAG ACA TTC TAT TAT TTC TAT CGT AAG C
groEL_F	TAC AAG ATT TAT TAC CAT TAC TTG AG	901
groEL_R	CAT TTC TTT TTC TGG AAT ATC TGC
sod_F	CAA AAA AAG TCC ATT AAT GTA TCC AG	663
sod_R	TTA TCT ATT GTT ATA ATA TTC TTC AC
plc_F	AGG AAC TCA TGA TTG TAA CTC	725
plc_R	GGA TCA TTA CCC TCT GAT ACA TCG TG
gyrB_F	ATT GTT GAT AAC AGT ATT GAT GAA GC	905
gyrB_R	ATT TCC TAA TTT AGT TTT AGT TTG CC
sigK_F	CAA TAC TTA TTA GAA TTA GTT GGT AG	643
sigK_R	CTA GAT ACA TAT GAT CTT GAT ATA CC
pgk_F	GAC TTT AAC GTT CCA TTA AAA GAT GG	830
pgk_R	CTA ATC CCA TGA ATC CTT CAG CGA TG
Molecular prophage typing (mPPTing) primers
	Primer						Phage with Highest Identity
Prophage group	Name	Sequence (5'-3')		Location	Tm	Amplified product (bp)	Name	Accession no.	Identity (%)
1	1F	GAGTTCGGAGATATATA		3-338	43	336	Siphoviridae sp. cttaA39	BK032860.1	100
	1R	GATACTGGTTATAGAAG			43
2	2F	GAGGATGATTTAAGAAG		316-941	43	626	Siphoviridae sp. ctXja5	BK053960.1	72.26
	2R	GGCTGGAGTTGA			44
3	3F	GTTGCAGCAGGWGAA		988-1395	51	408	Siphoviridae sp. ctuX75	BK026092.1	91.84
	3R	CATGGAGCTGCAATG			49
4	4F	CGCAGGCTGAAATAG		422-659	51	238	Myoviridae sp. ctGzI5	BK048199.1	65.91
	4R	GTTGCTTGAAGGTGG			51
5	5F	TCCAGGRCTTGG		912-1650	48	733	Myoviridae sp. ctpz79	BK032261.1	75.61
	5R	ATATWGATGGAGCTGTA			45
6	6F	GTGCGTTGAGGA		57-599	43	543	Siphoviridae sp. ctYfP3	BK025574.1	76.24
	6R	GGTATGGATGGTAA			41
7	7F	GGCTTGTTACAC		184-660	41	480	Siphoviridae sp. ctMft4	BK022199.1	97.19
	7R	GAGACACARGARATW			41
8	8F	GGACTTTTACGAGT		171-275	44	105	Siphoviridae sp. ctpXP10	BK022644.1	82.78
	8R	GCAGGCAATTTATT			42
9	9F	GTAATTGGAACTCC		217-1171	42	955	Myoviridae sp. ctSpm3	BK026993.1	68
	9R	CAGAGACTACTTATGTTA			45
10	10F	GCACTTATAGCTATAG		358-1164	44	807	Myoviridae sp. ctXV52	BK031386.1	98.46
	10R	TGAGATACTTAGCGAG			46
11	11F	GGTTCTTTGGTAGC		325-1234	44	910	Clostridium phage PhiS63	JQ660954.1	85.96
	11R	GTAGGTGGGTAAAAG			45
12	12F	GGTYGGAGTAGATTTATC		456-974	49	519	Siphoviridae sp. ctjpC5	BK032197.1	74.74
	12R	GAATAGATATGGTTGC			44
13	13F	ACAGGTAATACAACTA		388-561	40	174	Siphoviridae sp. ctGuJ10	BK015503.1	67.67
	13R	GTGGAGCTGAC			40
14	14F	TAAAACTAGCAATAGT		900-1188	40	289	Myoviridae sp. ctRb51	BK029920.1	99.4
	14R	GTCAGGTAAGTAGA			40
15	15F	GATCCTATTTATCARAA		37-332	41	296	Myoviridae sp. ctVHU1	BK056139.1	76.12
	15R	TCTCCACAAAACC			42
16	16F	AACAAGGTGACGGTG		386-1122	51	737	Siphoviridae sp. ctGb81	BK026057.1	84.35
	16R	GGAAGAGGATTCGCT			49
17	17F	GAGCACCAGTAGA		53-475	41	423	Siphoviridae sp. ctVRJ6	BK052770.1	96.71
	17R	GACACTTAATCCAG			42
18	18F	GGAACCAAAAGTT		56-1270	41	1215	Siphoviridae sp. Ctcgf4	BK047867.1	75.73
	18R	GGTGGAGGAATGA			41
19	19F	GYACYTTTTGGAGATT		65-260	42	196	Siphoviridae sp. ct2yF1	BK031374.1	93.33
	19R	GGGCWGCTAAYAAYTT			47
20	20F	CCAGAAGCTAAACTAA		289-1132	41	844	Siphoviridae sp. ctqfD1	BK032484.1	91.64
	20R	GAGAATTTGTAGGAT			40
21	21F	TTGGGCTTGGTT		393-781	43	392	Siphoviridae sp. ct2yF1	BK031374.1	95.3
	21R	GGYRTTATTAGTGTCT			41
22	22F	AGAGGAAGTAAGAAR		100-1188	42	1089	Siphoviridae sp. ct2yF1	BK031374.1	77.44
	22R	CCACCTTATGGAY			41
23	23F	TAAAGCRGTAGTACA		615-1112	40	498	Siphoviridae sp. ctjpC5	BK032197.1	67.56
	23R	CAAGATAGAAGGAGC			44
24	24F	GTGAAAGGTATAGAGAG		581-943	44	363	Siphoviridae sp. ct16M3	BK015481.1	98.43
	24R	GATAGTGCTAGACCAG			48
pseudo genes and mPPT5 with 77% identity have a product size of 751 bp
*primers used for sequencing

## Sheet: Table S2
Supplementary Table S2. Genetic profiles of toxin genes in Clostridium perfringens strains isolated in this study
Host		Chicken									Cattle
Isolate		SNU20021*	SNU20055	SNU21002	SNU21004	SNU21005*	SNU21006	SNU21008	SNU21011	SNU21012	SNU124	SNU513	SNU1045	SNU7253-1	SNU11038*	SNU11040	SNU17037	SNU61035*	SNUBA1100001	SNUVG*
RST		1-1	1-1	1-1	4-1	2-17	1-1	2-16	1-1	2-17	7-2	5-9	0	5-9	1-1	1-4	1-1	2-17	1-1	0
Toxin Type		A	A	A	A	A	A	A	A	A	A	E	A	E	A	A	A	A	A	A
Toxin Genes	pfoA	+	+	+	+	+	+	+	+	+	+	+	+	+	+	+	+	+	+	+
	colA	+	+	+	+	+	+	+	+	+	+	+	+	+	+	+	+	+	+	+
	cpb2	+	+	+	+		+	+	+	+	+	+	+	+	+	+	+		+	+
*Isolates that were further analyzed through WGS.

## Sheet: Table S3
Supplementary Table S3. Isolate information from the NCBI Genebank® and pubMLST database
Strain Name	NCBI Accession/ENA Accession no.	Contig ID	RST	mPPT	Collection Year	Country	Toxinotype	Hosts	Isolation source (disease condition)	Size of Genome (bp)
NCTC2837	LS483461.1		0	20	1900/1929		A	Unknown		3273517
48_18	PJTN01000018.1		0		2005	Belgium	A	Avian	Gallus gallus intestinal mucosa	3250386
CP-32	JAALMH010000003.1	3	0		1983	China	D	Ruminant	Sheep (enterotoxemia)	3396157
CHD30677R	JAENQP010000010.1	seq10	0		2017	USA	A	Ruminant	Dairy cow intestine (Hemorrhagic bowel syndrome)	3591469
CHD30680R	JAENQO010000010.1	seq10	0		2017	USA	A	Ruminant	Dairy cow intestine (Hemorrhagic bowel syndrome)	3591478
13/0847-D	MDJE01000029.1	NODE_6_length_140088_cov_25.967_ID_1	0		2013	Australia	A	Camelid	Llama (jejunum)	3326446
WAL-14572	ADLP01000012.1		0				A	Human	Large intestine (healthy)	3462156
1P26	JACOHH010000004.1		0		2018	China	A	Porcine	Pig	3296154
16S0072-1_in_silico	SRR14127255		0		2016	Egypt	A	Avian	Healthy bird	3756208
16S0086-1_in_silico	SRR14127254		0		2016	Egypt	A	Avian	Healthy bird	3762381
PH125_in_silico	SAMEA5717900		0		2015	UK		Human	Human gut (gastroenteritis)	3373185
CPI_18-1b	CP075981.1		0	17	2003	Finland		Unknown	Feces	3254784
721/84	CP075953.1		0	12, 23	1984	Germany		Environment	Rabbit meat	3264340
JP55	CP010993.1		1-1	17	2007	Canada	F	Equine	Foal necrotizing enteritis	3347300
NCTC13170	LS483393.1		1-1	17	1900/2007		A	Unknown		3291135
TAM-NE42	PJSJ01000015.1	contig00015	1-1		2012	Australia	A	Avian	Gallus gallus intestinal mucosa (necrotic enteritis field case)	3363281
CP-36	JAALMD010000001.1	1	1-1		1986	China	A	Avian	Chicken	3252225
CP-40	JAALLZ010000004.1	4	1-1		1937	Russia	C	Ruminant	Sheep (enterotoxemia)	3767282
CHD10463P	JAENRM010000003.1	seq3	1-1		2018	USA	A	Avian	Gallus gallus small intestine (necrotic enteritis)	3359834
CHD10481P	JAENRK010000003.1	seq3	1-1		2018	USA	A	Avian	Gallus gallus small intestine (necrotic enteritis)	3358907
JFP771	MARG01000042.1	Contig_88	1-1			Canada	F	Canine	Canine acute hemorrhagic diarrhea syndrome	3495308
JFP833	MARQ01000048.1	Contig_98	1-1			USA	A	Equine	Foal necrotizing enteritis	3521770
JFP834	MARR01000074.1	Contig_72	1-1			USA	F	Equine	Foal necrotizing enteritis	3549140
JFP978	MASA01000024.1	Contig_62	1-1			USA	F	Equine	Foal necrotizing enteritis	3585277
JFP981	MASC01000030.1	Contig_105	1-1			USA	F	Equine	Foal necrotizing enteritis	3580367
JJC	AWRZ01000022.1	contig22	1-1			Malaysia	A	Environment	Landfill leachate sludge	3259329
SC4-C13	RQNR01000004.1	NODE_4_length_240235_cov_213.509	1-1		2016	South Africa	A	Environment	River water	3604770
SC4-C24	RQNP01000005.1	NODE_5_length_243148_cov_291.028	1-1		2016	South Africa	A	Environment	River water	3437837
SC4-C17	RQNQ01000004.1	NODE_4_length_245388_cov_189.599	1-1		2016	South Africa	A	Environment	River water	3514948
ATCC 3626	ABDV01000050.1	gcontig_1106202603874	1-1				B	Unknown		3896305
FDAARGOS_903	CP065681.1		1-1	12 23	1976		A	Ruminant	Cow	3300922
FDAARGOS_905	CP065675.1		1-1	17	1976		A	Unknown		3293211
FC2	PJTA01000013.1	scaffold_12	1-1		1995	USA	G	Avian	Gallus gallus intestinal mucosa (necrotic enteritis field case)	3486930
2C23	JACOHA010000005.1	NODE_5_length_213076_cov_151.444	1-1		2018	China	A	Avian	Chicken stool	3300455
2C45	JACOGZ010000004.1	NODE_4_length_228251_cov_160.008	1-1		2018	China	A	Avian	Chicken	3392160
EHE-NE18	CP025501.1		1-1	1, 3, 5, 6, 14	2002	Australia:Sealake	G	Avian	Gallus gallus gut contents	3463721
1207_CPER	JVYV01000090.1	421_14908_309200	1-1			USA	A	Human		3207161
BSD2780061688st3_G3	SPFQ01000005.1	NODE_5_length_140342_cov_79.1329	1-1		2017	USA	A	Human	Stool	3324331
EUR-NE15	PJTB01000005.1	scaffold_4	1-1		2002	Australia	G	Avian	Gallus gallus luminal contents (necrotic enteritis field case)	3588449
SYD-NE41	PJUV01000012.1	scaffold00001	1-1		2011	Australia	G	Avian	Gallus gallus intestinal mucosa (necrotic enteritis trial)	3502074
LLY_N11	CP023410.1		1-1	17	2016	USA	A	Avian	Chicken	3346739
T3381	PJTJ01000013.1	scaffold00013_pilon	1-1		2002	Australia	A	Avian	Gallus gallus luminal contents (necrotic enteritis field case)	3417560
16S0019_in_silico	SRR14127270		1-1		2016	Egypt	A	Avian	Bird with clinical necrotic enteritis	3325605
16S0023_in_silico	SRR14127269		1-1		2016	Egypt	A	Avian	Bird with clinical necrotic enteritis	3322907
16S0027_in_silico	SRR14127268		1-1		2016	Egypt	A	Avian	Bird with clinical necrotic enteritis	3312667
16S0031_in_silico	SRR14127267		1-1		2016	Egypt	A	Avian	Bird with clinical necrotic enteritis	3315188
16S0051_in_silico	SRR14127261		1-1		2016	Egypt	A	Avian	Bird with clinical necrotic enteritis	3374167
16S0055_in_silico	SRR14127259		1-1		2016	Egypt	A	Avian	Bird with clinical necrotic enteritis	3372978
16S0057_in_silico	SRR14127258		1-1		2016	Egypt	A	Avian	Bird with clinical necrotic enteritis	3371254
16S0058_in_silico	SRR14127257		1-1		2016	Egypt	A	Avian	Bird with clinical necrotic enteritis	3374367
16S0071_in_silico	SRR14127256		1-1		2016	Egypt	A	Avian	Healthy bird	3325464
16S0093-1_in_silico	SRR14127252		1-1		2016	Egypt	A	Avian	Healthy bird	3461841
16S0098-1_in_silico	SRR14127248		1-1		2016	Egypt	A	Avian	Healthy bird	3285518
16S0099-1_in_silico	SRR14127247		1-1		2016	Egypt	A	Avian	Healthy bird	3340585
16S0105-1_in_silico	SRR14127245		1-1		2016	Egypt	A	Avian	Healthy bird	3280856
16S0108-1_in_silico	SRR14127241		1-1		2016	Egypt	A	Avian	Healthy bird	3268748
16S0118-1_in_silico	SRR14127235		1-1		2016	Egypt	A	Avian	Healthy bird	3319850
16S0139_in_silico	SRR14127233		1-1		2016	Egypt	A	Environment	Poultry meat	3294531
16S0142_in_silico	SRR14127232		1-1		2016	Egypt	A	Environment	Poultry meat	3532624
16S0212_in_silico	SRR14127230		1-1		2016	Egypt	A	Environment	Poultry meat	3476900
PH134_in_silico	SAMEA5717902		1-1		2016	UK		Environment	Cooked turkey meat	3428633
PH130_in_silico	SAMEA5717903		1-1		2016	UK		Human	Human gut (gastroenteritis)	3420093
PH129_in_silico	SAMEA5717904		1-1		2016	UK		Human	Human gut (gastroenteritis)	3418981
PH133_in_silico	SAMEA5717905		1-1		2016	UK		Environment	Cooked meat	3400452
PH128_in_silico	SAMEA5717906		1-1		2016	UK		Human	Human gut (gastroenteritis)	3409768
PH132_in_silico	SAMEA5717907		1-1		2016	UK		Human	Human gut (gastroenteritis)	3342682
NY82540322_in_silico	SAMN08225683		1-1		2010	USA		Environment	Roasted beef	3170447
NY83899388_in_silico	SAMN08466954		1-1		2010	USA		Human	Stool	3199742
CPI_75-1	CP075922.1		1-1	13	2003	Finland		Unknown	Stool	3297436
16K-1-R1	CP046515.1		1-1		2016	Japan		Avian	Corvus macrorhynchos (intestinal contents)	3257211
CPN_17a	CP075905.1		1-1	9	Unknown	Unknown		Ruminant	Cattle (stool)	3266195
EHE-NE18	CP017106.1		1-1	1, 3, 5, 6, 14	2002	Autralia		Avian	Gallus gallus (intestine)	3415553
FDAARGOS_931	CP065632.1		1-2	13, 19, 21	2014	Germany	A	Murine	Wild mouse	3320059
AF30-3.Scaf38	QRQT01000038.1		1-3		2014	China	A	Human	Stool	3402500
NCTC11144	UFXI01000001.1	ERS1429837SCcontig000001	1-4		1975	UK	F	Environment	Beef	3258749
F4969	ABDX01000058.1	gcontig_1106202599012	1-4			USA	F	Human	Non-food-borne sporadic diarrhea	3510272
PH014_in_silico	SAMEA5717845		1-4		2013	UK		Human	Human gut (gastroenteritis)	3410363
PH092_in_silico	SAMEA5717846		1-4		2013	UK		Human	Human gut (gastroenteritis)	3337065
PH095_in_silico	SAMEA5717847		1-4		2013	UK		Human	Human gut (gastroenteritis)	3316729
AAD_1527a	CP076000.1		1-4	10	Unknown	Finland		Human	Antibiotic associated diarrhea	3303908
AAD_1900a	CP075996.1		1-4	3	Unknown	Finland		Human	Antibiotic associated diarrhea	3285680
CPI_103K-3	CP075988.1		1-4	19, 21, 22	2003	Finland		Unknown	Stool	3256086
149/92	CP075985.1		1-4	22	1992	Germany		Unknown	Stool	3316593
CPLi3-1	CP075917.1		1-4	10, 19 ,21, 22	Unknown	Unknown		Environment	Sludge	3294158
CPLi6-1	CP075912.1		1-4	3, 5, 12, 15, 23	Unknown	Unknown		Environment	Sludge	3358810
NCTC10578	UFXA01000002.1	ERS1295685SCcontig000002	1-5		1900/1968		A	Unknown		3303290
NAG-NE1	PJSW01000073.1	contig00073	1-5		2002	Australia	A	Avian	Gallus gallus luminal contents (necrotic enteritis field case)	3334514
CP-37	JAALMC010000006.1	6	1-5		1985	China	A	Leporine	Rabbit	3272214
CHD9216R	JAENQC010000005.1	seq5	1-5		2016	USA	A	Ruminant	Dairy cow intestine (Hemorrhagic bowel syndrome)	3294314
CPS_2a	CP075903.1		1-6	7	Unknown	Unknown		Porcine	Pig stool	3138311
CHD16571R	JAENQU010000007.1	seq7	1-7		2017	USA	A	Ruminant	Dairy cow intestine (Hemorrhagic bowel syndrome)	3242520
CHD30684R	JAENQN010000007.1	seq7	1-8		2018	USA	A	Ruminant	Dairy cow intestine (Hemorrhagic bowel syndrome)	3456365
CHD30685R	JAENQM010000008.1	seq8	1-8		2018	USA	A	Ruminant	Dairy cow intestine (Hemorrhagic bowel syndrome)	2727066
CHD30686R	JAENQL010000005.1	seq5	1-8		2018	USA	A	Ruminant	Dairy cow intestine (Hemorrhagic bowel syndrome)	3456245
CHD30688R	JAENQK010000005.1	seq5	1-8		2018	USA	A	Ruminant	Dairy cow intestine (Hemorrhagic bowel syndrome)	3456555
CHD16270R	JAENQX010000007.1	seq9	1-8		2016	USA	A	Ruminant	Dairy cow intestine (Hemorrhagic bowel syndrome)	3439462
CHD25834R	JAENQT010000013.1	seq13	1-8		2017	USA	A	Ruminant	Dairy cow intestine (Hemorrhagic bowel syndrome)	3217593
CHD28124R	JAENQR010000025.1	seq25	1-8		2017	USA	A	Ruminant	Dairy cow intestine (Hemorrhagic bowel syndrome)	3481336
CP-20	JAALMT010000002.1	2	1-9		1953	China	C	Ruminant	Sheep (enterotoxemia)	3278999
TAM-NE43	PJTK01000011.1	scaffold_10	2-1		2012	Australia	A	Avian	Gallus gallus intestinal mucosa (necrotic enteritis field case)	3275545
CHD9232R	JAENQB010000005.1	seq5	2-2		2016	USA	A	Ruminant	Dairy cow intestine (Hemorrhagic bowel syndrome)	3397105
FDAARGOS_904	CP065677.1		2-3	13, 19, 21	1976	Germany	A	Environment	Raw milk	3296682
TAM-NE38	PJTL01000006.1	contig00006	2-4		2011	Australia	G	Avian	Gallus gallus intestinal mucosa	3646969
TAM-NE40	PJSK01000016.1	contig00016	2-4		2012	Australia	G	Avian	Gallus gallus intestinal mucosa (necrotic enteritis field case)	3645901
TAM-NE46	PJSI01000021.1	scaffold_20	2-4		2013	Australia	G	Avian	Gallus gallus intestinal mucosa (necrotic enteritis field case)	3677993
TAMU	VOVJ01000087.1	scaffold_87	2-4		2004	USA	A	Avian	Broiler chicken gut (necrotic enteritis)	3524221
CHD10480P	JAENRL010000005.1	seq5	2-4		2018	USA	G	Avian	Gallus gallus small intestine (necrotic enteritis)	3651102
CHD10460P	JAENRN010000005.1	seq6	2-4		2018	USA	G	Avian	Gallus gallus small intestine (necrotic enteritis)	3682598
CHD12845P	JAENRI010000003.1	seq3	2-4		2018	USA	G	Avian	Gallus gallus small intestine (necrotic enteritis)	3616715
CHD15813P	JAENRG010000004.1	seq4	2-4		2018	USA	G	Avian	Gallus gallus small intestine (necrotic enteritis)	3576368
CHD15829P	JAENRE010000004.1	seq4	2-4		2018	USA	G	Avian	Gallus gallus small intestine (necrotic enteritis)	3692524
CHD15851P	JAENRD010000004.1	seq4	2-4		2018	USA	G	Avian	Gallus gallus small intestine (necrotic enteritis)	3911180
CHD3930P	JAENQG010000005.1	seq5	2-4		2017	USA	G	Avian	Gallus gallus small intestine (healthy)	3588437
Pennington	PJSQ01000022.1	21	2-4		1993	USA	G	Avian	Gallus gallus intestinal mucosa (necrotic enteritis field case)	3749339
LLY_Tpel17	VFFA01000006.1		2-4		2018	USA	A	Avian	Chicken	3486617
GNP-1	PJSZ01000021.1	scaffold_20	2-4		1996	USA	G	Avian	Gallus gallus intestinal mucosa (necrotic enteritis field case)	3725979
Warren	PJTH01000064.1	scaffold_63	2-4		1993	USA	G	Avian	Gallus gallus intestinal mucosa (necrotic enteritis field case)	3776328
Del1	CP019576.1		2-4	1, 3, 5, 14, 15, 17	2009	USA	G	Avian	Induced necrotic enteritis in chickens (sick birds)	3559163
UDE 95-1372	PJTI01000020.1	19	2-4		1995	USA	G	Avian	Gallus gallus intestinal mucosa (necrotic enteritis field case)	3644497
CP4	LIYI01000059.1	59	2-4		2001	Canada	G	Avian	Gallus gallus intestinal mucosa (necrotic enteritis field case)	3642209
16S0267-1_in_silico	SRR14127228		2-5		2016	Egypt	A	Environment	Poultry meat	3711826
ML2	CP093370.1 CP093371.1		2-5	13, 19, 21	2020	China		Avian	Chicken (necrotizing enteritis)	3315132
NAG-NE31	PJSV01000019.1	scaffold_18	2-6		2004	Australia	G	Avian	Gallus gallus intestinal mucosa (necrotic enteritis field case)	3469324
JS5388	NGVU01000039.1	contig_39	2-6			USA	G	Avian	Chicken intestine (necrotic enteritis)	3475673
NCTC8237	AB055810.1		2-7				A	Unknown		Unknown
ATCC13124	NC_008261.1		2-7	3, 17			A	Unknown		3256683
CHD10455P	JAENRO010000005.1	seq5	2-8		2018	USA	G	Avian	Gallus gallus small intestine (necrotic enteritis)	3551522
CHD15809P	JAENRH010000004.1	seq4	2-8		2018	USA	G	Avian	Gallus gallus small intestine (necrotic enteritis)	3605388
CHD15820P	JAENRF010000008.1	seq8	2-8		2018	USA	G	Avian	Gallus gallus small intestine (necrotic enteritis)	3758130
CHD3958P	JAENQF010000007.1	seq7	2-8		2017	USA	A	Avian	Gallus gallus small intestine (healthy)	3404989
CHD9628P	JAENQA010000010.1	seq10	2-8		2018	USA	G	Avian	Gallus gallus small intestine (necrotic enteritis)	3681338
CHD9634P	JAENPZ010000009.1	seq9	2-8		2018	USA	G	Avian	Gallus gallus small intestine (necrotic enteritis)	3683455
CHD9638P	JAENPY010000008.1	seq8	2-8		2018	USA	G	Avian	Gallus gallus small intestine (necrotic enteritis)	3682048
CHD9644P	JAENPX010000008.1	seq8	2-8		2018	USA	G	Avian	Gallus gallus small intestine (necrotic enteritis)	3682474
CHD15884P	JAENRC010000005.1	seq5	2-8		2018	USA	G	Avian	Gallus gallus small intestine (necrotic enteritis)	3706779
2016TE7641	RBXV01000015.1	15	2-8		2016	Italy	A	Avian	turkey intestine tissue sample	3228139
98.78718-2	PJTE01000007.1	6	2-8		2005	Denmark	G	Avian	Gallus gallus intestinal mucosa (necrotic enteritis field case)	3608029
96-7415	PJTF01000008.1		2-9		1996	USA	A	Avian	Gallus gallus intestinal mucosa (necrotic enteritis field case)	3383570
F262	CM001477.1		2-10	8, 17	2012	Canada	A	Ruminant	Cow (abomasitis)	3333039
CP-24	JAALMP010000005.1	5	2-11		1991	China	B	Porcine	Pig	3318726
CP-27	JAALMM010000004.1	4	2-11		1979	China	A	Ruminant	Sheep (enterotoxemia)	3498824
CHD16258R	JAENRA010000008.1	seq8	2-11		2016	USA	A	Ruminant	Dairy cow intestine (Hemorrhagic bowel syndrome)	3408907
CHD16261R	JAENQZ010000011.1	seq11	2-11		2016	USA	A	Ruminant	Dairy cow intestine (Hemorrhagic bowel syndrome)	3392324
13/0815-C	MDJH01000020.1	NODE_2_length_244721_cov_92.3239_ID_3	2-11		2013	Australia	A	Camelid	Llama (ileum)	3647490
11_23	PJSO01000023.1	Strain11_23	2-12		2005	Belgium	A	Avian	Gallus gallus cloacal swab (healthy chicken)	3197244
NCTC8503	CABEEO010000008.1	ERS1066614SCcontig000008	2-13		1930	Australia	D	Unknown		3574234
2789STDY5608889	CYYX01000017.1	Contig17	2-13		2013	UK	A	Human	Stool (healthy)	3321076
4928STDY7387889	CABHIS010000004.1	Contig4	1-1		2018	UK	A	Human	Stool	3330548
CHD16568R	JAENQW000000000.1	seq23	2-14		2017	USA	A	Ruminant	Dairy cow intestine (Hemorrhagic bowel syndrome)	3185256
BzA	QDAF01000009.1	NODE_9_length_136897_cov_312.769	2-15		2016	Russia	A	Ruminant	Bison priscus intestinal tract of the frozen mummy	3282838
CHD10486P	JAENRJ010000004.1	seq4	2-17		2018	USA	A	Avian	Gallus gallus small intestine (necrotic enteritis)	3442935
CP15	CP019468.1		2-17	17	2009	USA		Avian	Isolated from the intestines of sick birds in the farm	3354441
16S0043_in_silico	SRR14127262		2-17		2016	Egypt	A	Avian	Bird with clinical necrotic enteritis	3789210
16S0209_in_silico	SRR14127231		2-17		2016	Egypt	A	Environment	Poultry meat	3851748
NCTC3182	UFWQ01000001.1	ERS1201843SCcontig000001	2-18		1930		C	Ruminant	Sheep (diseased lesion)	3645223
CHD30661R	JAENQQ010000005.1	seq5	2-18		2017	USA	A	Ruminant	Dairy cow intestine (Hemorrhagic bowel syndrome)	3309673
SAF-1	PJSP01000066.1	00066	2-18		2014	Australia	A	Avian	Cloacal swab (healthy chicken)	3300478
13	BA000016.3		2-19	12, 23		Japan	A	Environment	Soil	3256683
4928STDY7387898	CABHIO010000003.1	contig3	2-19		2018	UK	A	Human	Stool	3129604
FDAARGOS_932	CP065874.1		2-19		2007	Netherlands	A	Environment	Spacecraft	3178691
4928STDY7387926	CABHJC010000004.1	contig4	2-20		2018	UK	A	Human	Stool	3205563
Q041.2	CABPRN010000005.1	NODE_5_length_241480_cov_33.862173	2-21		2015	UK	D	Human	Healthy	3563782
4928STDY7387917	CABHJA010000036.1	contig36	3-1		2018	UK	A	Human	Stool	3245497
37	PJSN01000018.1	scaffold_17	3-2		2005	Belgium	G	Avian	Gallus gallus intestinal mucosa	3481068
67	PJSM01000005.1		3-2		2005	Belgium	G	Avian	Gallus gallus intestinal mucosa (necrotic enteritis field case)	3448290
CHD7032P	JAENQE010000006.1	seq6	3-2		2018	USA	G	Avian	Gallus gallus small intestine (necrotic enteritis)	3673191
CHD7036P	JAENQD010000006.1	seq6	3-2		2018	USA	G	Avian	Gallus gallus small intestine (necrotic enteritis)	3672513
ITX1105-12MP	PJSY01000071.1	scaffold_70	3-3		1996	USA	G	Avian	Gallus gallus intestinal mucosa (necrotic enteritis field case)	3651954
16S0088_in_silico	SRR14127253		3-4		2016	Egypt	A	Avian	Healthy bird	3368580
16S0100-3_in_silico	SRR14127246		3-5		2016	Egypt	A	Avian	Healthy bird	3376773
16S0096_in_silico	SRR14127250		3-6		2016	Egypt	A	Avian	Healthy bird	3172886
16S0108-3_in_silico	SRR14127240		3-6		2016	Egypt	A	Avian	Healthy bird	3207986
16S0117-1_in_silico	SRR14127236		3-6		2016	Egypt	A	Avian	Healthy bird	3256988
16S0095_in_silico	SRR14127251		3-7		2016	Egypt	A	Avian	Healthy bird	3877960
JGS1721	ABOO01000076.1	gcontig_1108490431215	3-8			USA	D	Ruminant	Sheep (enteritis)	4045016
CP-34	JAALMF010000004.1	4	3-9		1953	China	B	Ruminant	Sheep	3542603
CHD25835R	JAENQS010000010.1	seq10	3-10		2017	USA	A	Ruminant	Dairy cow intestine (Hemorrhagic bowel syndrome)	3233676
CPI39-1a	CP075941.1		3-11		2003	Finland		Unknown	Stool	3137875
CPM_77b	CP075908.1		3-11		Unknown	Unknown		Environment	Soil	3180326
CPI53k-r1	CP075934.1		4-8	19, 21	2003	Finland		Unknown	Stool	3274194
16S0107_in_silico	SRR14127242		4-1		2016	Egypt	A	Avian	Healthy bird	3175950
16S0120-1_in_silico	SRR14127234		4-1		2016	Egypt	A	Avian	Healthy bird	3227390
CHD16570R	JAENQV010000009.1	seq9	4-2		2017	USA	A	Ruminant	Dairy cow intestine (Hemorrhagic bowel syndrome)	3004686
13/0815-D	MDJF01000025.1	NODE_6_length_140302_cov_15.9106_ID_11	4-2		2013	Australia	A	Camelid	Llama (jejunum)	3205812
MGYG-HGUT-02372	LR698985.1		4-3	10, 17		Unknown	A	Human	Human gut	3343822
FORC_025	CP013101.1		4-3		2015	South Korea	A	Human	Stool	3343822
CPI63K-r5	CP075927.1		4-3	8, 10, 18	2003	Finland		Unknown	Stool	3360561
16S0111-1_in_silico	SRR14127239		4-4		2016	Egypt	A	Avian	Healthy bird	3781515
13/0816-B	MDJG01000022.1	NODE_5_length_136548_cov_23.857_ID_9	4-5		2013	Australia	A	Camelid	Llama (ileum)	3271477
CHD32500R	JAENQJ010000005.1	seq5	4-6		2018	USA	A	Ruminant	Dairy cow intestine (Hemorrhagic bowel syndrome)	3263134
CPI_18-6	CP075979.1		4-9		2003	Finland		Unknown	Stool	3260088
CP-41	JAALLY010000003.1	3	4-7		1984	China	A	Avian	Peacock	3365880
JGS1987	ABDW01000060.1	gcontig_1106202899202	5-1			USA	E	Ruminant	Cow (enteritis)	4127102
16S0105-3_in_silico	SRR14127244		5-2		2016	Egypt	A	Avian	Healthy bird	3182331
16S0106-1_in_silico	SRR14127243		5-2		2016	Egypt	A	Avian	Healthy bird	3183597
16S0112-1_in_silico	SRR14127237		5-2		2016	Egypt	A	Avian	Healthy bird	3199457
JS2202	NGVT01000050.1	contig_50	5-3			USA	G	Avian	Chicken intestine (necrotic enteritis)	3308485
CHD3813P	JAENQH010000003.1	seq3	5-4		2017	USA	A	Avian	Gallus gallus small intestine (healthy)	3260262
NY112800184_in_silico	SAMN13977034		5-5		2016	USA		Human	Stool	3447633
16S0243_in_silico	SRR14127229		5-6		2016	Egypt	A	Environment	Poultry meat	3418290
CP-23	JAALMQ010000005.1	5	5-7		1976	China	A	Camelid	Camel (enterotoxemia)	3316666
CP-29	JAALMK010000004.1	4	5-8		1987	China	A	Mustelid	Mink	3418591
EHE-NE7	PJTC01000023.1	scaffold_22	5-8		2002	Australia	G	Avian	Gallus gallus intestinal mucosa (necrotic enteritis field case)	3430497
SOM-NE34	PJSL01000001.1		5-8		2007	Australia	A	Avian	Gallus gallus intestinal mucosa (necrotic enteritis field case)	3355569
SOM-NE35	PJTM01000021.1	20	5-8		2007	Australia	G	Avian	Gallus gallus intestinal mucosa (necrotic enteritis field case)	3567592
WER-NE36	PJTG01000038.1	37	5-8		2010	Australia	G	Avian	Gallus gallus intestinal mucosa (necrotic enteritis trial)	3411304
FORC_003	CP009557.1		5-8	18	2014	South Korea	A	Environment	Aquarium water	3338532
CHD32502R	JAENQI010000017.1	seq17	6-1		2018	USA	A	Ruminant	Dairy cow intestine (Hemorrhagic bowel syndrome)	3417921
4928STDY7387940	LR607374.1		6-2		2018	UK	A	Human	Stool	3382360
19TSBNCP	CP073070.1		6-2		2019	China	A	Ruminant	Intestinal contents	3318792
PH050_in_silico	SAMEA5717879		6-2		2015	UK		Human	Human gut (gastroenteritis)	3294945
PH120_in_silico	SAMEA5717880		6-2		2015	UK		Human	Human gut (gastroenteritis)	3228387
PH121_in_silico	SAMEA5717881		6-2		2015	UK		Environment	Lamb meat	3202432
PH122_in_silico	SAMEA5717882		6-2		2015	UK		Environment	Lamb meat	3234122
An185	NFKH01000036.1	contig6	7-1		2016	Czech Republic	A	Avian	Gallus gallus cecum (healthy)	3254381
An68	NFHR01000031.1	contig21	7-1		2016	Czech Republic	A	Avian	Gallus gallus cecum (healthy)	3263985
CHD16255R	JAENRB010000006.1	seq6	7-2		2016	USA	A	Ruminant	Dairy cow intestine (Hemorrhagic bowel syndrome)	3291020
CHD16264R	JAENQY000000000.1	seq6	7-2		2016	USA	A	Ruminant	Dairy cow intestine (Hemorrhagic bowel syndrome)	3291303
NM49_B9-7	SRYQ01000034.1	NODE_34_length_14912_cov_527.163	8-1		2016	Canada	A	Murine	Mus musculus colon and cecum (colitis)	3433771
C746	CP075950.1		8-1	24	2004	Finland		Environment	Pea soup	2960095
a515.17	UWOU01000021.1	scfd_3	8-2			France	E	Human	Food poisoning	3587818
Q061.2	CABPRL010000003.1	NODE_3_length_245882_cov_42.588049	8-2		2014	UK	E	Human	Healthy	3438840
AAD_1903a	CP075992.1		8-2	3, 11, 17	Unknown	Finland		Human	Antibiotic associated diarrhea	3437616
CP118	AP025227.1		8-2	16	2012	Japan	E	Unknown	Unknown	3390385
NCTC10613	UFXJ01000001.1	ERS1295511SCcontig000001	8-3		1967	UK	F	Environment	Minced beef	3061691
NCTC8797	CABEEQ010000002.1	ERS1054595SCcontig000002	8-3		1950	UK	F	Environment	Salt beef	2992625
NCTC8678	CABEGM010000003.1	ERS1054593SCcontig000003	8-3		1951	UK	A	Human	Stool (food poisoning)	2983212
NCTC8359	UAVZ01000001.1	ERS1324132SCcontig000001	8-3		1950	UK	F	Environment	Stewed steak	3097952
79385-1	QRFP01000048.1	48	8-3		2017	Italy	F	Environment	Restaurant	2780084
79385-3	QRFR01000045.1	45	8-3		2017	Italy	F	Environment	Restaurant	2778860
79385-4	QRHB01000054.1	54	8-3		2017	Italy	F	Environment	Restaurant	2765753
79385-5	QRFS01000047.1	47	8-3		2017	Italy	F	Environment	Restaurant	2778899
79385-6	QRFT01000044.1	44	8-3		2017	Italy	F	Environment	Restaurant	2782886
79385-7	QRFU01000044.1	44	8-3		2017	Italy	F	Environment	Restaurant	2782436
83921_1_2	QRFV01000046.1	46	8-3		2017	Italy	F	Human	Stool (necrotizing enterocolitis)	2781080
83921_3_3	QRFW01000048.1	48	8-3		2017	Italy	F	Human	Stool (necrotizing enterocolitis)	2785440
83921_3_4	QRFX01000045.1	45	8-3		2017	Italy	F	Human	Stool (necrotizing enterocolitis)	2777937
C793	CP075947.1		8-3	5, 7, 14, 15	2005	Finland		Environment	Pork casserole	2967945
1293/86	CP076004.1		8-3	5, 14, 15	1986	Germany		Environment	Meat balls	2964677
C645	CP075956.1		8-3	17	2003	Finland		Environment	Meatball soup	2962083
1001175st1_F9	SPGM01000016.1	NODE_16_length_51442_cov_109.988	9-1		2016	USA	A	Human	Stool	2931950
955/85	CP075945.1 CP075946.1		9-1	3, 13	1985	Germany		Unknown		2990614
PH024_in_silico	SAMEA5717849		9-2		2014	UK		Human	Human gut (gastroenteritis)	3320829
PH025_in_silico	SAMEA5717850		9-2		2014	UK		Human	Human gut (gastroenteritis)	3320893
PH023_in_silico	SAMEA5717851		9-2		2014	UK		Human	Human gut (gastroenteritis)	3319453
PH022_in_silico	SAMEA5717852		9-2		2014	UK		Human	Human gut (gastroenteritis)	3321114
PH026_in_silico	SAMEA5717853		9-2		2014	UK		Environment	Cooked sliced beef	3321904
PH045_in_silico	SAMEA5717870		9-2		2015	UK		Human	Human gut (gastroenteritis)	3187007
PH156_in_silico	SAMEA5717878		9-2		2015	UK		Human	Human gut (gastroenteritis)	3146377
C269	CP075970.1		9-2		1999	Finland		Environment	Salmon	3208157
NCTC10614	UFXD01000001.1	ERS1295753SCcontig000001	9-3		1900/1968	UK	F	Human	Stool	3007013
NCTC9851	UFWT01000001.1	ERS1234124SCcontig000001	9-3		1900/1955	UK	F	Environment	Braised heart	2990252
NCTC8798	UAWF01000009.1	ERS1374859SCcontig000009	9-3		1950/1953		F	Environment	Meat Rissole	3084171
SM101	CP000312.1		9-3				F	Human	Food poisoning	2897393
NCTC8081	UAWO01000002.1	ERS1211131SCcontig000002	9-4		1946/1948	Germany	C	Human	Unknown	3580842
NCTC8679	UFXM01000001.1	ERS1295510SCcontig000001	9-5		1950	UK	F	Human	Stool	3056510
20/85	CP075977.1		9-5	2	1985	Germany		Unknown	Stool	2927516
JP838	CP010994.1		11-1	4, 5, 15, 17	2009	USA	F	Canine	Dog (AHDS)	3530414
JFP718	MARD01000024.1	Contig_60	11-1			Canada	F	Canine	Canine acute hemorrhagic diarrhea syndrome	3652220
JFP727	MARE01000018.1	Contig_25	11-1			Canada	F	Equine	Foal necrotizing enteritis	3624033
JFP728	MARF01000033.1	Contig_103	11-1			Canada	F	Equine	Foal necrotizing enteritis	3579626
JFP774	MARH01000024.1	Contig_33	11-1			Canada	F	Canine	Canine acute hemorrhagic diarrhea syndrome	3548595
JFP795	MARI01000023.1	Contig_18	11-1			Canada	F	Canine	Canine acute hemorrhagic diarrhea syndrome	3578912
JFP801	MARK01000022.1	Contig_71	11-1			USA	F	Equine	Foal necrotizing enteritis	3580610
JFP804	MARL01000062.1	Contig_129	11-1			USA	F	Equine	Foal necrotizing enteritis	3625968
JFP810	MARM01000063.1	Contig_58	11-1			Canada	F	Canine	Canine acute hemorrhagic diarrhea syndrome	3830406
JFP826	MARN01000034.1	Contig_97	11-1			USA	F	Canine	Canine acute hemorrhagic diarrhea syndrome	3660408
JFP828	MARO01000019.1	Contig_41	11-1			USA	F	Equine	Foal necrotizing enteritis	3564370
JFP829	MARP01000051.1	Contig_47	11-1			USA	F	Equine	Foal necrotizing enteritis	3639686
JFP836	MARS01000018.1	Contig_37	11-1			USA	F	Canine	Canine acute hemorrhagic diarrhea syndrome	3599532
JFP914	MART01000030.1	Contig_32	11-1			Switzerland	F	Canine	Canine acute hemorrhagic diarrhea syndrome	3819232
JFP916	MARU01000031.1	Contig_33	11-1			Switzerland	F	Canine	Canine acute hemorrhagic diarrhea syndrome	3660641
JFP921	MARV01000031.1	Contig_49	11-1			USA	F	Canine	Canine acute hemorrhagic diarrhea syndrome	3601767
JFP922	MARW01000042.1	Contig_95	11-1			USA	F	Canine	Canine acute hemorrhagic diarrhea syndrome	3612099
JFP923	MARX01000019.1	Contig_13	11-1			USA	F	Canine	Canine acute hemorrhagic diarrhea syndrome	3589715
JFP941	MARY01000023.1	Contig_49	11-1			Canada	F	Canine	Canine acute hemorrhagic diarrhea syndrome	3594640
JFP961	MARZ01000030.1	Contig_34	11-1			Canada	F	Canine	Canine acute hemorrhagic diarrhea syndrome	3617219
JFP980	MASB01000029.1	Contig_78	11-1			USA	F	Equine	Foal necrotizing enteritis	3654588
JFP982	MASD01000028.1	Contig_13	11-1			USA	F	Equine	Foal necrotizing enteritis	3670557
JFP983	MASE01000018.1	Contig_35	11-1			USA	F	Equine	Foal necrotizing enteritis	3657522
JFP986	MASF01000020.1	Contig_40	11-1			USA	F	Equine	Foal necrotizing enteritis	3669049
JFP992	MASG01000034.1	Contig_37	11-1			USA	F	Equine	Foal necrotizing enteritis	3657868
a508.17	UWOV01000006.1	scfd_7	11-1			France	E	Ruminant	Cow (enterotoxemia)	3476899
tumat	RZGO01000005.1		11-2		2012	Russia	A	Canine	Canis lupus familiaris mummified remains of an ancient "Tumat" puppy	3127353
NCTC10719	UAWG01000012.1	ERS1374861SCcontig000012	11-3		1900/1970		C	Porcine	Intestine	3657605
JGS1495	ABDU01000048.2	gcontig_1106166512789	11-3			USA	C	Porcine	Pig (diarrhea)	3661329
JXJA17	CP028149.1		11-3	19, 21	2017	China	A	Porcine	Stool	3324072
NobL1	PJSU01000059.1	00059	11-3		1996	USA	C	Avian	Gallus gallus intestinal mucosa (necrotic enteritis field case)	3508314
310/85	CP075968.1		11-4	5, 15	1985	Germany		Environment	Rabbit meat	2993781
NCTC10240	UFXH01000002.1	ERS1234126SCcontig000002	11-6		1959	UK	F	Avian	Chicken	2997925
318/86	CP075966.1		11-6		1986	Germany		Unknown	Stool	2902425
346/91	CP075964.1		11-6	11, 12, 23	1991	Germany		Unknown	Stool	3034476
497/86	CP075961.1		11-6	11	1986	Germany		Unknown	Stool	2953417
Type D	VFIZ01000001.1	1	11-5		2016	India	D	Ruminant	Sheep	3541437
Q135.2	CABPRK010000012.1	NODE_12_length_15012_cov_41.523311	12-1		2015	UK	A	Human	Healthy	3518141
JFP796	MARJ01000059.1	Contig_107	12-2			Canada	F	Canine	Canine acute hemorrhagic diarrhea syndrome	3601148
MJR7757A	LRPU01000052.1	Clostridium_spHMPREF3222-1.0_Cont106.1	13-1				A	Human	Vagina	3585666
2C21	JACOHC010000003.1	NODE_3_length_236853_cov_167.133	13-2		2018	China	A	Avian	Chicken	3165875
CBA7123	AP017630.1		16-1	3		South Korea	A	Human	Human gut	3088370
Qinghai-1	CP092481.1		17-1		2020	China		Ruminant	Yak stool	3042374
Samples isolated from this study
Strain Name	NCBI Accession/ENA Accession no.	Contig ID	RST	mPPT	Collection Year	Country	Type	Hosts	Isolation source (disease condition)	Size of Genome (bp)
SNUVG	AP027100.1		0			South Korea	A	Ruminant	Ruminant vaginal discharge	3300601
SNU20021	AP027094.1		1-1		2020	South Korea	A	Avian	Avian cecal contents	3455495
SNU11038	AP027086.1		1-1			South Korea	A	Ruminant	Holstein stool	3222972
SNU21005	AP027090.1		2-17	15	2021	South Korea	A	Avian	Avian cecal contents	3635260
SNU61035	AP027082.1		2-17	15		South Korea	A	Ruminant	Holstein stool	3623803
SNU1045	LC885355.1		0			South Korea	A	Ruminant	Holstein stool	N/A
SNU21002	LC885342.1		1-1		2021	South Korea	A	Avian	Avian cecal contents	N/A
SNU21006	LC885343.1		1-1		2021	South Korea	A	Avian	Avian cecal contents	N/A
SNU20055	LC885344.1		1-1		2020	South Korea	A	Avian	Avian cecal contents	N/A
SNUBA1100001	LC885345.1		1-1			South Korea	A	Ruminant	Holstein stool	N/A
SNU17037	LC885346.1		1-1			South Korea	A	Ruminant	Holstein stool	N/A
SNU21011	LC885347.1		1-1		2021	South Korea	A	Avian	Avian cecal contents	N/A
SNU11040	LC885348.1		1-4			South Korea	A	Ruminant	Holstein stool	N/A
SNU21008	LC885349.1		2-16		2021	South Korea	A	Avian	Avian cecal contents	N/A
SNU21012	LC885350.1		2-17		2021	South Korea	A	Avian	Avian cecal contents	N/A
SNU21004	LC885351.1		4-1		2021	South Korea	A	Avian	Avian cecal contents	N/A
SNU7253-1	LC885352.1		5-9			South Korea	E	Ruminant	Holstein stool	N/A
SNU513	LC885353.1		5-9			South Korea	E	Ruminant	Holstein stool	N/A
SNU124	LC885354.1		7-2			South Korea	A	Ruminant	Holstein stool	N/A

## Sheet: Table S4
Supplementary Table S4. rpoB sequence types (RSTs) of Clostridium perfringens strains.
RST	GenBank (n=300)	This study (n=19)	Total No./ frequency (%)	Missense mutation	Host
1-1	60	8	68/21.3		Avian (34), Environment (10), Human (8), Ruminant (6), Equine (5), Unknown (4), Canine (1)
11-1	26	0	26/8.2		Canine (14), Equine (11), Ruminant (1)
2-4	18	0	18/5.6	V334I	Avian (18)
8-3	16	0	16/5.0		Environment (12), Human (4)
0	13	2	15/4.7		Ruminant (5), Avian (3), Human (2), Unknown (2), Porcine (1), Camelid (1), Environment (1)
1-4	11	1	12/3.8		Human (6), Environment (3), Unknown (2), Ruminant (1)
2-8	11	0	11/3.4		Avian (11)
9-2	8	0	8/2.5	A573S	Environment (2), Human (6)
1-8	7	0	7/2.2		Ruminant (7)
2-17	4	3	7/2.2		Avian (5), Environment (1), Ruminant (1)
5-8	6	0	6/1.9		Avian (4), Environment (1), Mustelid (1)
6-2	6	0	6/1.9		Human (3), Environment (2), Ruminant (1)
2-11	5	0	5/1.6		Ruminant (3), Porcine (1), Camelid (1)
3-2	4	0	4/1.3	P91S	Avian (4)
1-5	4	0	4/1.3		Avian (1), Leporine (1), Ruminant (1), Unknown (1)
8-2	4	0	4/1.3		Human (3), Unknown (1)
9-3	4	0	4/1.3	A573S	Environment (2), Human (2)
11-3	4	0	4/1.3	A280S, A573S	Porcine (3), Avian (1)
11-5	1	0	1/0.3	A573S	Ruminant (1)
2-13	2	0	2/0.6		Human (1), Unknown (1)
2-18	3	0	3/0.9		Ruminant (2), Avian (1)
2-19	3	0	3/0.9		Environment (2), Human (1)
3-6	3	0	3/0.9		Avian (3)
4-2	2	0	3/0.9	G282C	Ruminant (1), Camelid (1)
4-3	3	0	3/0.9	E369D	Human (2), Unknown (1)
5-2	3	0	3/0.9	G282C	Avian (3)
7-2	2	1	3/0.9		Ruminant (3)
2-5	2	0	2/0.6		Environment (1), Avian (1)
2-6	2	0	2/0.6		Avian (2)
2-7	2	0	2/0.6		Unknown (2)
3-11	2	0	2/0.6	A897S	Environment (1), Unknown (1)
4-4	1	0	2/0.6	Y684F	Avian (1)
5-9	0	2	2/0.6		Ruminant (2)
7-1	2	0	2/0.6		Avian (2)
8-1	2	0	2/0.6	A573S	Environment (1), Murine (1)
9-1	2	0	2/0.6	A573S	Human (1), Unknown (1)
9-5	2	0	2/0.6	A573S	Human (1), Unknown (1)
1-2	1	0	1/0.3		Murine (1)
1-3	1	0	1/0.3		Human (1)
1-6	1	0	1/0.3		Porcine (1)
1-7	1	0	1/0.3	I845V	Ruminant (1)
1-9	1	0	1/0.3		Ruminant (1)
2-1	1	0	1/0.3		Avian (1)
2-2	1	0	1/0.3		Ruminant (1)
2-3	1	0	1/0.3	V330G	Environment (1)
2-9	1	0	1/0.3	G1186V	Avian (1)
2-10	1	0	1/0.3	T389A	Ruminant (1)
2-12	1	0	1/0.3		Avian (1)
2-14	1	0	1/0.3		Ruminant (1)
2-15	1	0	1/0.3		Ruminant (1)
2-16	0	1	1/0.3		Avian (1)
2-20	1	0	1/0.3		Human (1)
2-21	1	0	1/0.3		Human (1)
3-4	1	0	1/0.3	H502N, I548M	Avian (1)
3-7	1	0	1/0.3	H502N	Avian (1)
3-5	1	0	1/0.3	H502N	Avian (1)
4-1	2	1	1/0.3		Avian (3)
5-6	1	0	1/0.3	H502N, I548M	Environment (1)
5-5	1	0	1/0.3		Human (1)
5-7	1	0	1/0.3		Camelid (1)
3-9	1	0	1/0.3		Ruminant (1)
4-7	1	0	1/0.3		Avian (1)
4-6	1	0	1/0.3		Ruminant (1)
6-1	1	0	1/0.3		Ruminant (1)
5-4	1	0	1/0.3	G282C	Avian (1)
3-10	1	0	1/0.3		Ruminant (1)
12-2	1	0	1/0.3		Canine (1)
3-8	1	0	1/0.3	H502N	Ruminant (1)
5-1	1	0	1/0.3		Ruminant (1)
4-5	1	0	1/0.3	H502N, I548M	Camelid (1)
11-2	1	0	1/0.3		Canine (1)
3-1	1	0	1/0.3		Human (1)
3-3	1	0	1/0.3	V334I, D1175Y	Avian (1)
16-1	1	0	1/0.3		Human (1)
13-2	1	0	1/0.3		Avian (1)
12-1	1	0	1/0.3		Human (1)
13-1	1	0	1/0.3		Human (1)
5-3	1	0	1/0.3	G282C, A686S	Avian (1)
11-4	1	0	1/0.3	A573S	Environment (1)
9-4	1	0	1/0.3	A573S	Human (1)
17-1	1	0	1/0.3		Ruminant (1)
11-6	4	0	4/1.3		Avian (1), Unknown (3)
4-8	1	0	1/0.3		Unknown (1)
4-9	1	0	1/0.3		Unknown (1)

## Sheet: Table S5
Supplementary Table S5. Assignment of sequence types (STs) and amplification results of eight housekeeping genes in Clostridium perfringens strains
			Gene (amplicon size (bp))
Strain	RST	ST	nadA (821)	colA (816)	groEL (901)	sod (663)	plc (725)	gyrB (905)	sigK (643)	pgk (830)
SNUVG	0	885	1	66	58	1	4	1	41	4
SNU1045	0	iUT1	49	3	29	nd	88	2	16	1
SNU20021	1-1	323	13	4	1	5	1	3	2	1
SNU20055	1-1	21	1	3	1	3	4	3	2	1
SNU21002	1-1	UT1	150	4	1	46	74	1	154	12
SNU21011	1-1	UT3	1	4	1	46	7	4	2	2
SNU21006	1-1	iUT2	13	nd	1	nd	1	3	2	1
SNU17037	1-1	UT2	1	3	1	3	4	3	5	1
SNU11038	1-1	294	1	4	87	1	4	3	2	3
SNUBA1100001	1-1	nd	nd	nd	nd	nd	nd	nd	nd	nd
SNU11040	1-4	iUT3	4	6	6	nd	7	nd	5	4
SNU21008	2-16	587	140	153	149	86	11	90	7	2
SNU21012	2-17	UT4	15	44	17	1	17	12	13	10
SNU21005	2-17	277	1	3	1	14	1	3	5	33
SNU61035	2-17	277	1	3	1	14	1	3	5	33
SNU21004	4-1	179	1	4	19	1	4	3	2	1
SNU7253-1	5-9	iUT4	217	12	80	nd	238	6	nd	97
SNU513	5-9	iUT4	217	12	80	nd	238	6	nd	97
SNU124	7-2	601	36	163	33	38	69	55	25	18
UT: Unassigned type; isolates not assigned to any known ST.
iUT: Incomplete unassigned type; STs not determined due to missing amplicons for one or two housekeeping genes.
nd: not determined

## Sheet: Table S6
Supplementary Table S6. Sequences positive for RST and mPPT from the Genebank database.
Strain Name	ENA Accession, NCBI Accession no.	RST	mPPT	CRISPR_ #of spacers (CRISPR type)	CRISPR_spacer # identical to strains isolated from this study	Year	Country	Type	Hosts	Isolation source (disease condition)	Size of Genome (bp)
NCTC2837	LS483461.1*	0	20	-	-	1900, 1929	-	A	-	-	3273517
CPI 18-1b	CP075981.1	0	17	CRT1_61 (Complete I-B, Tneap)	CRT1_28	-	-	-	-	-	3254784
721/84	CP075953.1*	0	12, 23	-	-	-	-	-		-	3264340
FDAARGOS_905	CP065675.1	1-1	17	-	-	1976	-	A	-	-	3293211
JP55	CP010993.1	1-1	17	-	-	2007	Canada	F	Equine	Foal necrotizing enteritis	3347300
FDAARGOS_903	CP065681.1*	1-1	12, 23	-	-	1976		A	Ruminant	Cow	3300922
EHE-NE18	CP025501.1*	1-1	1, 3, 5, 6, 14	-	-	2002	Australia	G	Avian	Gallus gallus gut contents	3463721
LLY_N11	CP023410.1	1-1	17	Unique_35 (Partial I-B, Tneap)	CRT1_28, CRT2_20	2016	USA	A	Avian	Chicken	3346739
NCTC13170	LS483393.1*	1-1	17	Unique_17 (II-C)	-	1900, 2007	-	-	-	-	3291135
CPI 75-1	CP075922.1	1-1	13	CRT1_34 (Complete I-B, Tneap), Unique_16 (II-C)	CRT1_28	2003	Finland	plasmid (cpe)	-	Stool	3297436
CPN 17a	CP075905.1*	1-1	9	CRT1_45 (Complete I-B, Tneap), Unique_6 (V-F1)	CRT1_7	-	-	-	Ruminant	Cattle feces	3266195
EHE-NE18	CP017106.1	1-1	1, 3, 5, 6, 14	-		2002	Australia	-	Avian	Gallus gallus intestine	3415553
FDAARGOS_931	CP065632.1*	1-2	13, 19, 21	Unique_37 (Partial I-B, Tneap)	CRT2_18, CRT2_26	2014	Germany	A	Murine	Wild mouse	3320059
AAD 1527a	CP076000.1	1-4	10	Unique_26 (II-C)	-	-	Finland	plasmid (cpe)	Human	Antibiotic associated diarrhea, human	3303908
AAD1900a	CP075996.1	1-4	3	-	-	-	Finland	plasmid (cpe)	Human	Antibiotic associated diarrhea, human	3285680
CPI 103K-3	CP075988.1	1-4	19, 21, 22	-	-	2003	Finland	plasmid (cpe)	-	Stool	3256086
149/92	CP075985.1*	1-4	22	-	-	1992	Germany	plasmid (cpe)	-	Stool	3316593
CPLi3-1	CP075917.1*	1-4	10, 19 ,21, 22	-	-	-	-	plasmid (cpe)	Environment	Sludge	3294158
CPLi 6-1	CP075912.1	1-4	3, 5, 12, 15, 23	-	-	-	-	plasmid (cpe)	Environment	Sludge	3358810
CPS 2a	CP075903.1	1-6	7	CRT1_115 (Complete I-B, Tneap)	CRT1_21, 28	-	-	-	Porcine	Pig feces	3138311
FDAARGOS_904	CP065677.1	2-3	13, 19, 21	Unique_18 (II-C), Unique_36 (Complete I-B, Tneap)	CRT1_28, CRT2_18	1976	Germany	A	Environment	Raw milk	3296682
Del1	CP019576.1*	2-4	1, 3, 5, 14, 15, 17	-	-	2009	USA	G	Avian	Induced necrotic enteritis in chickens	3559163
ML2	CP093370.1	2-5	19, 21	-	-	2020	China	-	Avian	fecal sample from chicken (necrotizing eneritis)	3315132
ATCC13124	NC_008261.1	2-7	3, 17	-	-	-	-	A	-	-
F262	CM001477.1	2-10	8, 17	CRT3_33 (Complete I-B, Hmari), Unique_4 (V-F1)	-	2012	Canada	A	Ruminant	Cow (abomasitis)	3333039
CP15	CP019468.1	2-17	17	CRT1_35 (Partial I-B, Tneap)	CRT1_28	2009	USA		Avian	Isolated from the intestines of sick birds in the farm	3354441
13	BA000016.3	2-19	12, 23	-	-		Japan	A	Environment	Soil	3256683
CPM 77b	CP075908.1*	3-11	7	-	-	-	-	plasmid (cpe)	Environment	Soil	3180326
FORC_025	CP013101.1*	4-3	10, 19, 21, 22	-	-	2015	South Korea	A	Human	Stool	3343822
MGYG-HGUT-02372	LR698985.1	4-3	10, 17	-	-		-	A	Human	Human gut	3343822
CPI 63K-r5	CP075927.1*	4-3	8, 10, 18	-	-	2003	Finland	plasmid (cpe)	-	Stool	3360561
CPI 53k-r1	CP075934.1*	4-8	19, 21	-	-	2003	Finland	plasmid (cpe)	-	Stool	3274194
FORC_003	CP009557.1*	5-8	18	Unique_23 (II-C)	-	2014	South Korea	A	Environment	Aquarium water	3338532
C746	CP075950.1*	8-1	24	CRT1_55 (Complete I-B, Tneap)	CRT2_41	2004	Finland	C	Environment	Pea soup	2960095
AAD1903a	CP075992.1	8-2	3, 17	-	-	-	Finland	plasmid (cpe)	Human	Antibiotic associated diarrhea, human	3437616
CP118	AP025227.1*	8-2	16	-	-	2012	Japan	E	-	-	3390385
1293/86	CP076004.1	8-3	5, 14, 15	-	CRT2_20 (partial)	1986	Germany	C	Environment	Meatballs	2964677
C645	CP075956.1	8-3	17	-	CRT2_20 (partial)	2003	Finland	C	Environment	Meatball soup	2962083
C793	CP075947.1*	8-3	5, 7, 14, 15	Unique_9 (V-F1)	CRT2_20 (partial)	2005	Finland	C	Environment	Pork casserole	2967945
955/85	CP075945.1	9-1	3	CRT3_28 (Complete I-B, Hmari), Unique_45 (Complete I-B, Hmari)	CRT2_20 (partial)	1985	Germany	C	-	Stool	2990614
20/85	CP075977.1*	9-5	2	-	-	1985	Germany	C	-	Stool	2927516
JP838	CP010994.1*	11-1	4, 5, 15, 17	-	-	2009	USA	F	Canine	Dog (AHDS)	3530414
JXJA17	CP028149.1	11-3	19, 21	Unique_44 (II-C)	-	2017	China	A	Porcine	Stool	3324072
310/85	CP075968.1*	11-4	5, 15	Unique_34 (Complete I-B, Hmari), CRT3_13 (Complete I-B, Hmari)	CRT1_20	1985	Germany	C	Environment	Rabbit meat	2993781
346/91	CP075964.1*	11-6	11, 12, 23	CRT1_81, unique_5 (Complete I-B, Tneap), unique_6 (III-D), Unique_3 (Complete I-B, Tneap), Unique_10 (Complete I-B, Tneap), Unique_8 (III-D), Unique_4 (Complete I-B, Tneap), Unique_6 (III-D)	CRT2_45	1991	Germany	C	-	Stool	3034476
497/86	CP075961.1	11-6	11	CRT1_49 (Complete I-B, Tneap)	-	1986	Germany	C	-	Stool	2953417
CBA7123	AP017630.1	16-1	3	CRT1_76 (Complete I-B, Tneap)	CRT1_7, CRT1_28	-	South Korea	A	Human	Human gut	3088370
* Sequences used for terminase code determination.
Sequences and isolation information were all retrieved from the Genbank database. A total of 24 binary variables were encoded and assigned a PPT based on the presence of varying large terminase genes. CRISPR sequences that are unique to those isolated from this study are named 'unique'.

## Sheet: Table S7
Supplementary Table S7. Targets of CRISPR spacers from strains isolated from this study.
RST_CRT	No.	Spacer sequence (5'-3')	Matched genes	Identity (%)
RST 0_CRT 1 (type I-B)	1	ATGGATATAGATGTTATAAGGAAGCATAAAGCTTAT
	2	GAATATCTACTTACATACTTGTTACAAACATTATGAA	Clostridium perfringens plasmid: hypothetical protein	100
	3	AATGGTGAGGTAGTTTCTATTAAGAAACCTACTCAAA	Bacillus pseudomycoides plasmid: non-coding region Bacillus wiedmannii plasmid: non-coding region Bacillus pseudomycoides plasmid: non-coding region Bacillus thuringiensis serovar japonensis plasmid: non-coding region	83.78
	4	TATATTATGCGGTCAACCTCTCTTAAATTAGTAACA
	5	AATCAAAGGTCTAGTTTTAATACATAAAAAGACAATC
	6	AGGCTGGAAAAGTTGCATTTATGAAAAAACTTGATAG	Phage: hypothetical protein Phage: murein DD-endopeptidase MepM/ murein hydrolase activator NlpD	78.38
	7	TTAATTAAATCAGCTCTATATTTAAAAGCATTGTCA	Bacillus thuringiensis plasmid: alpha/beta hydrolase fold protein Bacillus thuringiensis serovar kurstaki plasmid: alpha/beta hydrolase fold protein	81.08
	8	GTTAAAGATAAAGACGGAATAATAGCTGACGGTTCT	Phage: terminase large subunit/Intein/homing endonuclease	100
	9	AAGGCTATTGAGTGGCATAAGAGTGAAGAAGGTAGA	Clostridium phage: putative terminase large subunit protein	86.11
	10	GAGGAACCTTGGCGCAATGCCTACTTTATTAGATTAG
	11	CTGCTTATTAAATAATTTTTTATAAGCAATATCACTC	Clostridium phage: portal protein	100
	12	GTGTCAGCTACAAAAAGAGAGTTTTTCCCATCTAAAG
	13	CGATTTAAAAAACCTAGTCGTGATCGTTTGATTTTTG
	14	ATATTTAAAGATGCTAAAATACAGATTAATGGCAAG	Phage: hypothetical protein Phage: portal protein	83.78
	15	GAATTAAAAAACGTTAAGCTTACACAATTTAAATTC	Phage: hypothetical protein	83.33
	16	GTTTCAGCTTCAGTTCACGCCTTCGATACTGAAACT	Clostridium phage: major capsid protein	97.22
	17	AGTAGCAAGATTTATAGAAGATTGTTGTGTCGTTAGA	Clostridium perfringens plasmid: hypothetical protein	88.89
	18	AAATATAGAGAGGGTCAAGAATATTTAGCAAAGAGC	Phage: hypothetical protein	83.78
	19	TCTAAGTCCTCTTTCTTAGCCTTAAGCTTGCTATAT	Phage: unidentified protein	83.33
	20	TTGGGAGACAGTATGGAAAACTAGAGAGCTGCATGAGG
	21	AAGCAAAACATTAGTAAGAACTAAAACAAAAGGAAC	Phage: non-coding region	81.58
	22	TTTGCTAGTGAGTTTTATGATGATTTGAAAGAAAAT	Israeli acute paralysis virus: polymerase polyprotein	83.33
	23	TTACGATTCTGAGTCAAAAGAGTAAGCAACTCAACAG
	24	AAATAAAATTACGAGTTTAAAAATTGTAAGTGCTTA	Phage: hypothetical protein	81.08
	25	TCAAGTAAATTTATAGAAGTAGTTTATCCTAGTGGAA	Phage: hypothetical protein	94.44
	26	TACTCATTAGATGGGATTATAGGGAATACACTAGGTG
	27	ACAAAAATTTAATCATATTTATATATAATTATTATA	Phage: hypothetical protein	81.08
	28	TCATCTGATAAAACTCTTAAAATAATATATTGATTAC	Phage: Uncharacterized membrane protein Phage: hypothetical protein Phage: non-coding region	86.11
RST1-1_CRT 2 (type I-B)	1	CTAAGTTGCACACCAAAAACTGGTATAGATAATTCT
	2	TGAACAACTATATATTCTATTTTTCTTCCGTTTCTAC	Phage: N-acetylmuramoyl-L-alanine amidase CwlA Phage: hypothetical protein Phage: N-acetyl-anhydromuramyl-L-alanine amidase AmpD	83.78
	3	AAAGAATTCTTTACTAACCTAGGCGGATATGAAAGA
	4	GAATAAGTATTTAAAATTAACATAGGGAGGAGACT
	5	TTGCTCTTACCACTCCAATGGCACCAGCACTAATAAT	Phage: non-coding region	78.38
	6	AAAATACCAACATTCTTTTTAATTTTGAGCAACATA	Phage: non-coding region	83.33
	7	TACCATGCTTTAACTTATGTTACTTCTTTTGACAT	Phage: chromosome segregation ATPase	88.57
	8	AGTTGTTCTTTAGAATAAACTTTTTTTCTACCTTAT	Phage: hypothetical protein	83.33
	9	CCAGACTTTATAAGAGTATGTAATTTCCACTTTAC
	10	TTTTACATTGTAAACTCAGGTGTCGTATAGTAGACA
	11	GCACTGGGGAGTAAGTTTCCAAAGTATGTTATTTAA
	12	ACAGAAGAAATTAAGGTATTAATAGACCTATGGGC
	13	ATTATTATAGTTTGGCTTGCCGTATAATGATTTTGT	Phage: hypothetical protein	80.56
	14	TAAGGTTGGAGCGGATGCTGAAACAGAATATTTA	Phage: hypothetical protein	100
	15	GTAAAACGCTTTTCAGTTTGCTTTTGCAAGTCAGAT	Phage: hypothetical protein	83.33
	16	GTTAGGTCTTTATTTTTGTGGATCTGCTCCTTTTAT	Phage: non-coding region	77.78
	17	GTTAGGTCTTTATTTTTGTGGATCTGCTCCTTTT	Phage: non-coding region	82.35
	18	TGTTAATAAAGCTGATATACAAAATCTTAATGCAGT	Phage: unplaced protein	100
	19	AATAATAGTAAAACTCTTTATACTTTTGATTCAGG	Phage: hypothetical protein	88.57
	20	AAAAAAATAAAAAAAATTAAACACTAACAAATAACT	Borrelia turicatae plasmid: non-coding region	86.11
	21	ACACTAAATTCTTTAACTACTTGTTTATTCAAAC	Phage: hypothetical protein	85.29
	22	AGGGGGGTTGGACATCAATGGGGTTCTTGGAAAGGTT
	23	AGGTCTAGTTTTAATACATAAAAAGACAATCCATAA
	24	AAATTTTCAGTTTGCTTTTTTAAACAGTCATACAT	Phage: non-coding region	82.86
	25	TGGCGATGGTTTAGTTACCATCTACGCTCATAACTC	Clostridium perfringens plasmid: phage tail spike protein	100
	26	TTTCTTTTATAACATTATACCCTTCTGGGATGTTCT	Phage: hypothetical protein	94.44
	27	GATAATGGAGAAAATAATCTTTATGTTGGAGACCAT	Clostridium perfringens plasmid: phage tail spike protein Phage: hypothetical protein	100
	28	AAAGTATGCTTGAGTATTAAGATAGTGTATAATTGT
	29	GAAGAAGAGTTATTAGATGAAATAGTAAATAGAAG	Phage: hypothetical protein	85.71
	30	AAAACAGAGGTGGAAAATGGGTTGGCGTTATTCTGT
	31	CTTTTAACAGTTTCCAAAATATCATCCTGATTAAT	Phage: YqaJ-like recombinase domain-containing protein	82.86
	32	ATTGCAGGCTTAATGATAATAAGAAAAGTAATAAAAA	Phage: putative tape measure protein	100
	33	TATATTCATTTTTATTAAACTGTGTAGATACTATAAAC	Phage: DNA gyrase subunit A	97.37
	34	TAATTCACCCTCCAAAAATTAGCAACTTCGCTAAAT	Phage: non-coding region	100
	35	GTGGAATGATATCTTTAGCAAGATTGGACAAAAGA	Phage: hypothetical protein	82.86
	36	AAAATCCAAAGGTCTAAACAACTGTCCAATCTCTCC
	37	GCTAAAGAATAGGATTTGAGGGAAGGTAAAGCCTTC	Clostridium perfringens plasmid: non-coding region	97.22
	38	TTTCCTTACAGAAACATTCTTGCCATTCATATTTTA
	39	TAGCTTTATCTATTTCATTCTGACAATCTTTATAC	Phage: hypothetical protein	85.71
	40	CAGATGGCGTACAAAGTTTTTCCATACGGAAAACCA	Phage: DNA polymerase	91.67
	41	GGATGTTGTTCCAGCAGTTGACATGTTCAAAGATAG	Phage: hypothetical protein	100
	42	TCACATTTCTAGAAATGTGATTTTCACACTTCTGT	Clostridium perfringens plasmid: replication initiator protein A	97.14
	43	AAATTGGATTATGCCCGCCGAAGGTAAAGTGAGTGC	Phage: putative lysozyme-peptidase	91.67
	44	CATGCATATACTCCATTTTCTCTTGAAATTACATT	Clostridium perfringens plasmid: polysaccharide deacetylase family protein	94.29
	45	TGAGTTATAAAAAGATACTTTAACTTTGTTAATCCA	Clostridium perfringens plasmid: MBL fold metallo-hydrolase Phage: minor structural protein	97.22
	46	ATAGAATAGTCTTTCCCACATCCAGACTCTCCGATA	Phage: non-coding region	97.22
	47	ACAGCTACTAATATAAGAACTACTTTTTGGTTAGA	Phage: unplaced protein	97.14
	48	CAAACTGTTCTTTAGTTACAACCTCGTATTCATTC	Clostridium perfringens plasmid: hypothetical protein	97.14
	49	CTAAGAATGTGAAAATCTGTAGAATTTATTGCGGT
	50	TGTTCTATGGCCTTTATTTCTATAAGTTCATCTCTA	Phage: putative phage head-tail adaptor	80
RST1-1_CRT 3 (type I-B)	1	AAAACATTACCGCCATCGTTGACAAAGTATGTTCTA
	2	TAATTCAATCTTAGTTTTATTGTTTCAATATAAGT	Phage: hypothetical protein	85.71
	3	TCCAAATTGAAATCCGAATTCCAACCAAGTTGTTTA
	4	GGCATAGAACCAAACGTTACTAGTGTTGTATCTAA
	5	GCTATTTGAATGGCCAAATTGTTATATGCTTTTTG
	6	AGAGAAAAAACTGAAAATAAAGCATTTATAGTTGGAA
	7	GCTATTTGAATGGCCAAATTGTTATATGCTTTTTGT
	8	TTAAAAATTACTATATTCCCACCCTTTTTAAGCAA
	9	TAAAACTAGTATTATTAAAACCTGCTTTATAAGCCA
	10	AAAACAGTAACTATTGATTTAGCAGATGAAATAATT
	11	CTTTCTATTACTTTTCCTAATGTTTATAAATTTTA
	12	AGAGCTTGGATACCCATTTGAGCTAAAGCTTTACGA
	13	TTAATGGTACTGGCGAAATGTTCAAAGATGAATTAGA
	14	TGAAGGTAGAAAAGTTCTTGACGAACAAACTCTAC
	15	GCTGTAATTTTCCCATCAGCTGAAGCTATAGCTTGT
	16	AAGAAAAAAGAAACAAAAGGCAATTAGGTAAAAGTG
	17	TTCTTTAATACACCACCTTTTCTATGATATAATGTT
	18	CTACAGCATATGCAGAATTAACAGCCAAAGGTATTGC
	19	ATTATGATTTGCTTATGTGATTTACCTTCCAGTTTC
	20	TTGCTTTGTTTAAACTCTGTAAATTGTTGATTAGTT
	21	ACTATTCCTGAATTTGGACAACGCATCTGTTTACAAG
	22	TTTTCTAGTTTTTCAACTCTTTCCTTATGAAACTCA
	23	TAAATAACAAAGAATATGAACATCAATAACATAA
	24	AGGAGTGAACAAGAATGAAAGAGGGAACTTTTGAAA
	25	GTTTCTCTCTCTGCATTTTGAGACTTTAAATAAGT
	26	TTTGAGATGATGATATAGTCTCGTCTTATAGCGA
	27	AAGAAAACAATATAGCTTTGAAGAAGCCTTTAAATC
	28	AAACACCATAAACTCTCTTCGCAGCAAAAATATAAT
	29	TTATTATGACAGAAGAGAAGAAAATGGTGGTTTTGG
	30	TGTTTAGGTTCTACAAAGTCAAAACCTACCTCTAT
	31	GAGTGGAGGATCATTTAGGGATTGCTTTAGATGTT
	32	TTAGATTCAAAAGCCAGATAATCATTTCCATATAT
	33	CCTACTGGAGCAGGAGAAGGGGAAATTAAGGTAATA
	34	TTAAAGTTTTAAAGTTTTCAAATTCATTTGTTAAA
	35	ATCCACATTTGAATAATTCTTTTATTTTTTTTAT
	36	CAGGGTAATATTGGTGTAACATCATCAGCTGAATTA
	37	AGTCGGAAGTAGGCTAAAGGGCAGTAACTCGCTCT
	38	ACGGGATATTGATTTAATCCCTCTATACCTTTTAA
	39	TTGAACATGGCTAAATCTTTATCGTACATAACTTCA
	39	TTGAACATGGCTAAATCTTTATCGTACATAACTTCA
All phage derived sequences are indicated in bold.

## Sheet: Table S8
Supplementary Table S8. Pairwise sequence coverage and identity (%) of plasmids identified in this study.
	pSNU20021a 94,966 bp (AP027095.1)	pSNU11038a 77,679 bp (AP027087.1)	pSNU20021b 69,834 bp (AP027096.1)	pSNU21005a 69,347 bp (AP027091.1)	pSNU21005b 63,988 bp (AP027092.1)	pSNU61035a 63,436 bp (AP027083.1)	pSNU11038b 52,631 bp (AP027088.1)	pSNUVG 48,130 bp (AP027101.1)	pSNU21005c 47,639 bp (AP027093.1)	pSNU61035b 47,638 bp (AP027084.1)	pSNU61035c 41,064 bp (AP027085.1)	pSNU11038c 14,755 bp (AP027089.1)	pSNU20021c 14,273 bp (AP027097.1)	pSNU20021d 10,522 bp (AP027098.1)	pSNU20021e 3,842 bp (AP027099.1)
pSNU20021a 94,966 bp (AP027095.1)	100/100	48/93.29	53/96.48	7/77.53	46/92.44	46/94.70	0/0	69/99.74	33/84.13	33/84.13	11/97.06	1/94.27	1/92.89	9/82.43	0/0
pSNU11038a 77,679 bp (AP027087.1)		100/100	87/98.91	1/93.02	78/99.32	77/99.30	1/78.50	92/99.87	33/90.43	33/90.35	0/0	1/89.66	2/86.90	94/97.93	0/0
pSNU20021b 69,834 bp (AP027096.1)			100/100	0/0	59/98.64	58/98.63	1/77.42	70/96.36	34/88.53	34/88.78	0/0	1/88.51	0/0	100/99.01	0/0
pSNU21005a 69,347 bp (AP027091.1)				100/100	7/76.62	7/76.38	15/80.07	8/77.32	12/92.39	12/92.39	0/0	0/0	0/0	0/0	0/0
pSNU21005b 63,988 bp (AP027092.1)					100/100	99/99.79	0/79.57	63/95.35	40/91.19	40/91.19	0/0	1/89.66	0/0	33/97.61	0/0
pSNU61035a 63,436 bp (AP027083.1)						100/100	0/79.57	63/95.58	38/92.07	38/92.07	0/0	1/89.19	0/0	33/97.61	0/0
pSNU11038b 52,631 bp (AP027088.1)							100/100	0/0	1/76.14	1/76.14	0/0	5/84.32	5/84.02	0/0	0/0
pSNUVG 48,130 bp (AP027101.1)								100/100	35/85.10	35/88.43	0/0	0/0	2/86.53	0/0	0/0
pSNU21005c 47,639 bp (AP027093.1)									100/100	100/99.99	0/0	0/0	0/0	0/0	0/0
pSNU61035b 47,638 bp (AP027084.1)										100/100	0/0	0/0	0/0	0/0	0/0
pSNU61035c 41,064 (AP027085.1)											100/100	0/0	0/0	0/0	0/0
pSNU11038c 14,755 bp (AP027089.1)												100/100	36/93.78	0/0	0/0
pSNU20021c 14,273 bp (AP027097.1)													100/100	0/0	0/0
pSNU20021d 10,522bp (AP027098.1)														100/100	0/0
pSNU20021e 3,842 bp (AP027099.1)															100/100
Red indicates identities that are over 99.80%

## Sheet: Table S9
Supplementary Table S9. Comparison of rpoB gene size, whole genome size and GC content of various gram positive type strains
Pathogenic bacteria	Strain	Accession no.	Size of rpoB (bp)	Whole genome size (bp)	GC content (%)
Corynebacterium diphtheriae	DSM 43988	AUZN01000029.1	3495	2141743	53.3
Staphylococcus aureus	DSM 20231	NZ_AMYL01000001.1	3552	2755077	32.5
Staphylococcus epidermidis (coagulase-negative)	ATCC 14990	NZ_CP035288.1	3552	2466502	33.5
Listeria monocytogenes	NCTC10357	LT906436.1	3555	2,864,663	38
Streptococcus pyogenes (group A)	DSM 20565	NZ_LS483338.1	3567	1,858,737	38.30
Streptococcus agalactiae (group B)	ATCC 13813	NZ_CP012480.1	3576	2,114,958	35.26
Lactobacillus lactis	ATCC 19435	NZ_CP059048.1	3591	2426597	35
Streptococcus pneumoniae	NCTC7465	LN831051.1	3612	2110968	39.5
Enterococcus faecalis (group D)	ATCC 19433	ASDA01000010.1	3615	2,876,436	37.6
Enterococcus faecium (group D)	NCTC7171	NZ_CP038996.1	3618	2,667,210	38.1
Clostridium botulinum (type A)	ATCC 3502	CP000727.1	3699	3760560	28
Clostridium chauvoei	DSM 7528	CP018624.1	3711	2872664	28.28
Clostridium tetani	ATCC 19406	JRGJ00000000.1	3711	2,789,793	28.57
Clostridium difficile	ATCC 9689	NZ_CP076401.1	3717	4207674	28.39
Bacillus anthracis	ATCC 14578	ABJC01000059.1	3742	5392168	35.2

## Sheet: Table S10
Supplementary Table S10. Gram positive bacteria with identical rpoB length to that of C. perfringens
Bacteria	Strain	Accession no.	Host	Isolation source	Isolated country	RST	Identity from consensus (%)
Clostridium baratii	796-15	NZ_LUSO01000008.1	Environment	Beef meat	France	1425	67.75
Clostridium baratii	Sullivan	NZ_CP006905.1	Human	Human stool	USA	1432	43.34
Clostridium baratii	2789STDY5834907	NZ_CZAV01000004.1	Unknown		UK	1472	66.85
Clostridium baratii	OF25-3pH9A OF25-3pH9A.Scaf13	NZ_JAQEWY010000013.1	human	human stool	China	1482	66.67
Clostridium baratii	NCTC10986	NZ_UFWF01000002.1	Unknown	Unknown	UK	1493	66.46
Clostridium paraputrificum	J1100826st1_A7_J1100826_190719	NZ_JAQLHM010000014.1	Human		USA	1495	66.43
Clostridium paridis	YIM_B02565_GCM70020046_3	NZ_JAESWA010000003.1	Environment	Plant root	China	1550	65.4
Clostridium intestinale	Lx1	NZ_CP059378.1	Unknown		China	1684	62.96
Clostridium amylolyticum	DSM21864	NZ_FQZO01000005.1	Unknown		UNKNOWN	1708	62.54
Clostridium butyricum	SIG247_NODE_172_length_86986_cov_812.05603	SVCF01000010.1	Ruminant	Goat stool	USA	1722	62.29
Clostridium neonatale	C25	NZ_UICQ01000001.1	Unknown		France	1744	61.9
Clostridium neonatale	CC3	CAKJVE010000004.1	Unknown		France	1744	61.9
Clostridium lundense	DSM17049	NZ_JHVC01000039.1	Unknown		UNKNOWN	1796	60.98
Clostridium niameyense	IFR 18/094	NZ_SXDP01000003.1	Unknown		UK	1818	60.6
Clostridium botulinum	H102120681	SGLC01000008.1	Unknown		UK	1848	60.08
Clostridium acidisoli	DSM12555	NZ_FWXH01000037.1	Unknown		USA	1858	59.91
Clostridium combesii	DSM 20696	NZ_PEIK01000021.1	Environment	Soil	Guinea	1862	59.84
Clostridium liquoris	DSM100320	NZ_PVXO01000046.1	Environment	old fermentation pit	Germany	1864	59.8
Clostridium botulinum	KM88-1-PC-F_7	NZ_JACBBK010000007.1	Unknown		USA	1864	59.29
Clostridium pasteurianum	UCM_B-7570	NZ_CP112872.1	Environment	Fermenter media	Ukraine	2030	56.99
Clostridium akagii	DSM12554	NZ_JMLK01000041.1	Unknown		Germany	2050	56.66
Clostridium pasteurianum	BC1	NC_021182.1	Environment	Soil	USA	2172	54.66
Clostridium kluyveri	NBRC 12016	NC_011837.1	Unknown		Japan	2180	54.54
Crassaminicella profunda	Ra1766H	NZ_CP082326.1	Environment	deep-sea	China	2426	50.67
Thermoanaerobacter thermocopriae	ATCC51646	NZ_JADV01000036.1	Unknown		USA	2678	46.91
Caldanaerobacter subterraneus	UBA12544	NZ_DOLB01000002.1	Environment	Terrestrial	Australia	2880	44.02
Caldanaerobacter subterraneus	DSM13054	NZ_SLWU01000038.1	Unknown		USA	2902	43.72
Caldanaerobacter subterraneus	Bu81	JADBKI010000062.1	Environment	Coal	Russia	2918	43.49
Caldanaerobacter subterraneus	KB-1	NZ_AXDC01000044.1	Environment	Hot spring	South Korea	2942	43.16
Caldanaerobacter subterraneus	1523vc_6	NZ_JABEQB010000006.1	Environment	Hot spring	Russia	2956	42.97
Caldanaerobacter subterraneus	MB4	NZ_JANUCV010000001.1	Environment	Hot spring	China	2984	42.58
